# Supplementary material for: Clinacanthus nutans (Burm. f.) Lindau Extract Inhibits Dengue Virus Infection and Inflammation in the Huh7 Hepatoma Cell Line
Source: Antibiotics (Basel). 2024 Jul 28;13(8):705. doi: 10.3390/antibiotics13080705 (PMC11350823; doi:10.3390/antibiotics13080705)
Supplement: Supplementary file 1 [file antibiotics-13-00705-s001.zip]

Archive with 1 entries (1 files):
- antibiotics-3051555-supplementary.pdf
